# Supplementary material for: In-silico prediction of multi‑target mechanisms of Pinellia ternata phytochemicals in lung cancer: Evidence from a graph‑attention‑guided virtual screening and multi‑scale simulations
Source: PLoS One. 2026 May 18;21(5):e0349376. doi: 10.1371/journal.pone.0349376 (PMC13183200; doi:10.1371/journal.pone.0349376)
Supplement: S1 Table — (XLSX) [file pone.0349376.s010.xlsx]

## Sheet: Sheet1
S1 Table. Ranking of candidate targets based on the weighted confidence index.
Rank	Receptor	Weighted Confidence Index (conf_index_weighted)	Raw Confidence Index (receptor_conf_index)	Literature Boosted	Mean High-Conf. Fraction (mean_high_frac)	Top-3 Pair Mean Conf. Index (top3_mean_pair_conf_index)	High-Conf. Dominant Pairs (n_high_dominant_pairs)	Best Performing Ligand
1	PRKD1	0.8	0.8	FALSE	0.6	1	3	Baicalin
2	TLR5	0.769576	0.769576	FALSE	0.6	0.939153	3	baicalein
3	PDGFRA	0.741721	0.706401	TRUE	0.506667	0.906135	2	baicalein
4	TEC	0.72577	0.72577	FALSE	0.526667	0.924873	3	baicalein
5	CCNA2	0.717145	0.717145	FALSE	0.517241	0.917048	2	baicalein
6	JAK2	0.64804	0.617181	TRUE	0.426667	0.807696	2	baicalein
7	PRKCQ	0.637477	0.637477	FALSE	0.44	0.834955	2	baicalein
8	FGFR1	0.62206	0.592438	TRUE	0.413333	0.771543	2	baicalein
9	HSPA5	0.620999	0.591428	TRUE	0.4	0.782856	2	baicalein
10	FGFR4	0.617603	0.588193	TRUE	0.4	0.776387	2	baicalein
11	ABL1	0.617516	0.588111	TRUE	0.4	0.776222	2	xanthine
12	PAK4	0.606758	0.577865	TRUE	0.4	0.755729	2	baicalein
13	CDK2	0.599276	0.570739	TRUE	0.386667	0.754812	2	baicalein
14	BTK	0.598992	0.598992	FALSE	0.406667	0.791318	2	baicalein
15	FES	0.594544	0.594544	FALSE	0.4	0.789088	2	baicalein
16	PTK2	0.592944	0.564708	TRUE	0.373333	0.756083	2	baicalein
17	ITK	0.591116	0.591116	FALSE	0.4	0.782232	2	baicalein
18	INSR	0.588655	0.588655	FALSE	0.4	0.777311	2	baicalein
19	AR	0.587744	0.587744	FALSE	0.4	0.775488	2	baicalein
20	KDR	0.580807	0.55315	TRUE	0.36	0.7463	2	baicalein
