# Supplementary material for: In-silico prediction of multi‑target mechanisms of Pinellia ternata phytochemicals in lung cancer: Evidence from a graph‑attention‑guided virtual screening and multi‑scale simulations
Source: PLoS One. 2026 May 18;21(5):e0349376. doi: 10.1371/journal.pone.0349376 (PMC13183200; doi:10.1371/journal.pone.0349376)
Supplement: S2 Table — (XLSX) [file pone.0349376.s011.xlsx]

## Sheet: Sheet1
S2 Table. The MM/GBSA binding free energy of baicalein corresponding proteins (KJ mol-1).
	ΔEvdw	ΔEelec	ΔGGB	ΔGSA	ΔSASA/nm2	ΔGbinding
AR	-167.11 ± 8.20	-16.69 ± 10.33	82.55 ± 8.83	-21.84 ± 0.59	-7.25 ± 0.19	-123.05 ± 9.71
BTK	-125.19 ± 9.33	-29.92 ± 19.92	85.65 ± 18.49	-15.52 ± 1.26	-5.15 ± 0.42	-84.98 ± 11.51
CDK2	-143.47 ± 10.88	-25.02 ± 9.62	80.58 ± 8.54	-18.58 ± 1.09	-6.17 ± 0.36	-106.48 ± 10.79
FGFR4	-106.65 ± 14.27	-21.63 ± 14.10	77.32 ± 13.35	-12.64 ± 2.30	-4.19 ± 0.76	-63.64 ± 15.65
ITK	-131.38 ± 9.71	-16.78 ± 9.67	79.16 ± 9.12	-16.15 ± 0.67	-5.36 ± 0.22	-85.14 ± 9.12
JAK2	-137.24 ± 8.66	-34.60 ± 11.84	84.14 ± 7.95	-18.37 ± 0.92	-6.10 ± 0.31	-106.02 ± 11.25
KDR	-146.82 ± 7.36	-30.75 ± 10.71	80.21 ± 7.99	-19.29 ± 0.63	-6.40 ± 0.21	-116.69 ± 8.12
PAK4	-120.42 ± 7.49	-41.00 ± 12.93	88.03 ± 10.67	-17.20 ± 0.84	-5.71 ± 0.28	-90.58 ± 8.24
PDGFRA	-156.77 ± 7.91	-29.04 ± 17.15	78.37 ± 12.47	-20.79 ± 0.59	-6.90 ± 0.19	-128.28 ± 9.46
PTK2	-123.55 ± 11.72	-93.97 ± 43.51	117.40 ± 25.65	-17.45 ± 0.96	-5.79 ± 0.32	-117.61 ± 14.14
